# Supplementary material for: Functional Characterization of Saccharomyces cerevisiae P5C Reductase, the Enzyme at the Converging Point of Proline and Arginine Metabolism
Source: Microorganisms. 2022 Oct 20;10(10):2077. doi: 10.3390/microorganisms10102077 (PMC9608600; doi:10.3390/microorganisms10102077)
Supplement: Supplementary file 1 [file microorganisms-10-02077-s001.zip]

Archive with 1 entries (1 files):
- microorganisms-1965795-supplementary.pdf
